# Supplementary material for: Detection of the pathological exposure of pulp using an artificial intelligence tool: a multicentric study over periapical radiographs
Source: BMC Oral Health. 2023 Aug 11;23:553. doi: 10.1186/s12903-023-03251-0 (PMC10416487; doi:10.1186/s12903-023-03251-0)
Supplement: Supplementary file 1 — Additional file 1: Test Dataset 1: Digital radiograph of upper posterior teeth. Test Dataset 2: Digital radiograph of upper posterior teeth, Test Dataset 3: Digital radiograph of upper posterior teeth, Test Dataset 4: Digital radiograph of upper posterior teeth, Test Dataset 5: Digital radiograph of upper anterior teeth, Test Dataset 6: Digital radiograph of upper anterior teeth, Test Dataset 7: Digital radiograph of lower posterior teeth, Test Dataset 8: Digital radiograph of upper posterior teeth, Test Dataset 9: Digital radiograph of lower anterior teeth, Test Dataset 10: Digital radiograph of lower anterior teeth, Test Dataset 11: Digital radiograph of lower posterior teeth, Test Dataset 12: Digital radiograph of lower anterior teeth, Test Dataset 13: Digital radiograph of upper posterior teeth, Test Dataset 14: Digital radiograph of lower teeth, Test Dataset 15: Digital radiograph of lower deciduous teeth, Test Dataset 16: Digital radiograph of lower deciduous teeth, Test Dataset 17: Digital radiograph of lower posterior teeth, Test Dataset 18: Digital radiograph of lower deciduous posterior teeth, Test Dataset 19: Digital radiograph of upper posterior teeth, Test Dataset 20: Digital radiograph of lower posterior teeth, Test Dataset 21: Digital radiograph of lower posterior teeth, Test Dataset 22: Digital radiograph of upper posterior teeth, Test Dataset 23: Digital radiograph of upper posterior teeth, Test Dataset 24: Digital radiograph of lower posterior teeth, Test Dataset 25: Digital radiograph of upper posterior teeth, Test Dataset 26: Digital radiograph of lower deciduous posterior teeth, Test Dataset 27: Digital radiograph of lower deciduous posterior teeth, Test Dataset 28: Digital radiograph of lower posterior teeth, Test Dataset 29: Digital radiograph of lower posterior teeth, Test Dataset 30: Digital radiograph of upper deciduous posterior teeth, Test Dataset 31: Digital radiograph of upper anterior teeth, Test Dataset 32: Digital radiograph of lower [file 12903_2023_3251_MOESM1_ESM.zip]

Archive with 50 entries (50 files):
- Test Dataset  22.jpg
- Test Dataset  46.jpg
- Test Dataset 1.jpg
- Test Dataset 10.jpg
- Test Dataset 11.jpg
- Test Dataset 12.jpg
- Test Dataset 13.jpg
- Test Dataset 14.jpg
- Test Dataset 15.jpg
- Test Dataset 16.jpg
- Test Dataset 17.jpg
- Test Dataset 18.jpg
- Test Dataset 19.jpg
- Test Dataset 2.jpg
- Test Dataset 20.jpg
- Test Dataset 21.jpg
- Test Dataset 23.jpg
- Test Dataset 24.jpg
- Test Dataset 25.jpg
- Test Dataset 26.jpg
- Test Dataset 27.jpg
- Test Dataset 28.jpg
- Test Dataset 29.jpg
- Test Dataset 3.jpg
- Test Dataset 30.jpg
- Test Dataset 31.jpg
- Test Dataset 32.jpg
- Test Dataset 33.jpg
- Test Dataset 34.jpg
- Test Dataset 35.jpg
- Test Dataset 36.jpg
- Test Dataset 37.jpg
- Test Dataset 38.jpg
- Test Dataset 39.jpg
- Test Dataset 4.jpg
- Test Dataset 40.jpg
- Test Dataset 41.jpg
- Test Dataset 42.jpg
- Test Dataset 43.jpg
- Test Dataset 44.jpg
- Test Dataset 45.jpg
- Test Dataset 47.jpg
- Test Dataset 48.jpg
- Test Dataset 49.jpg
- Test Dataset 5.jpg
- Test Dataset 50.jpg
- Test Dataset 6.jpg
- Test Dataset 7.jpg
- Test Dataset 8.jpg
- Test Dataset 9.jpg
