# Supplementary material for: Detection of the pathological exposure of pulp using an artificial intelligence tool: a multicentric study over periapical radiographs
Source: BMC Oral Health. 2023 Aug 11;23:553. doi: 10.1186/s12903-023-03251-0 (PMC10416487; doi:10.1186/s12903-023-03251-0)
Supplement: Supplementary file 4 — Additional file 4. [file 12903_2023_3251_MOESM4_ESM.xlsx]

## Sheet: Clinical List
MS Labelling CHECKLIST
Labelling Staff Name:
File Name:
Expected Deadline:
Item No	Item Description	Checked?		Checker & Reviser	Checking Date
Item 1	All bounding boxes does not include foreign objects that affect the interpretation	FALSE		Clinical Data Reviewer
Item 2	All bounding boxes have perfect size as the requirement of every class	FALSE		Clinical Data Reviewer
Item 3	All teeth that have any of the classes are annotated, whether the teeth are permanent or deciduous/anterior or posterior	FALSE		Clinical Data Reviewer
Item 4	All bounding boxes have remarkable and visible caries by human eyes, in case of " Exposed_Pulp" or "Not_Exposed_Pulp"	FALSE		Clinical Data Reviewer
Item 5	No bounding boxes over root caries, " Exposed_Pulp" or "Not_Exposed_Pulp"	FALSE		Clinical Data Reviewer
Item 6	No bounding boxes with restorations (intra-coronal,crowns,or bridges),orthodontic brackets, and wires(foreign objects) that affect the caries interpretation, " Exposed_Pulp" or "Not_Exposed_Pulp"	FALSE		Clinical Data Reviewer
Item 7	All exposed pulp bounding boxes include the whole coronal pulp, in case of " Exposed_Pulp"	FALSE		Clinical Data Reviewer
Item 8	All not exposed pulp bounding boxes include a small part of coronal pulp, in case of "Not_Exposed_Pulp"	FALSE		Clinical Data Reviewer
Item 9	All bounding boxes are not extended into inter-proximal space (black triangles), in case of caries	FALSE		Clinical Data Reviewer
Item 10	All bounding boxes are not extended brined bifurcation toward radicular pulp, in case of caries	FALSE		Clinical Data Reviewer
Item 11	All Exposed Pulp bounding boxes are labelled as " Exposed_Pulp"	FALSE		Clinical Data Reviewer
Item 12	All Not Exposed Pulp bounding boxes are labelled as " Not_Exposed_Pulp"	FALSE		Clinical Data Reviewer
